# Supplementary material for: Comparative Analysis of Chemical Composition of Zanthoxylum myriacanthum Branches and Leaves by GC-MS and UPLC-Q-Orbitrap HRMS, and Evaluation of Their Antioxidant Activities
Source: Molecules. 2023 Jul 25;28(15):5631. doi: 10.3390/molecules28155631 (PMC10419930; doi:10.3390/molecules28155631)
Supplement: Supplementary file 1 [file molecules-28-05631-s001.zip]

Archive with 1 entries (1 files):
- molecules-2496035-supplementary.pdf
